# Supplementary material for: Computer grading of lung disease severity in patients with lymphangioleiomyomatosis referred for transplantation
Source: BMC Pulm Med. 2022 Sep 24;22:362. doi: 10.1186/s12890-022-02123-7 (PMC9509628; doi:10.1186/s12890-022-02123-7)
Supplement: Supplementary file 2 — Additional file 2. Comparison of Clinical, Functional, and Cyst Score (%) between Patients referred for Lung Transplantation (n=41). [file 12890_2022_2123_MOESM2_ESM.xlsx]

## Sheet: Sheet1
Comparison of clinical, functional and cyst score (%) between patients referred for lung transplantation.
Transplant	Initial Symptoms	Pneumothorax	Pleural Effusion	O2	% FEV1	% DLCO	% Cyst Score	Control	Initial Symptoms	Pneumothorax	Pleural Effusion	O2	% FEV1	% DLCO	% Cyst Score
1	SOB	Bilateral	No	No	46.8	45.8	45.1	1	No	No	No	No	98	78	1.3
2	SOB	No	No	Yes	31	23	62.8	2	SOB	Left	No	No	106	76	15
3	SOB	Bilateral	No	Yes	39.82	38	28.26	3	SOB, cough	Right	No	Yes	89	40	20.5
4	SOB	No	Yes	No	37.53	41.1	49.18	4	Chest pain	Left	No	No	111	123	1.6
5	SOB, cough	Left	No	Yes	45.6	43.9	31.4	5	SOB, cough	No	Yes	Yes	67	26	18.3
6	SOB	No	No	Yes	43	36	45.9	6	SOB	Bilateral	Yes	No	97	60	9.9
7	SOB	Bilateral	No	Yes	22.1	18.5	48.1	7	SOB	No	No	Yes	54	43	18
8	SOB	Bilateral	No	Yes	43	49	46	8	SOB	Bilateral	No	No	62	95	11.4
9	SOB	Bilateral	No	Yes	36.72	30	54.01	9	Chest pain	Left	No	No	73	58	14.5
10	SOB	No	No	Yes	39.1	42.2	53	10	SOB	Left	No	Yes	51	58	17.5
11	SOB, cough	No	Yes	Yes	28	25	62.6	11	Chest pain	Right	No	No	90	70	23.2
12	SOB, cough	Right	Yes	Yes	41	30	37.8	12	SOB	No	No	Yes	78	73	10.5
13	SOB	Bilateral	Yes	Yes	15.63	15	45.3	13	No	No	No	No	30	60	29
14	SOB	Bilateral	No	Yes	21.3	30.5	49.2	14	No	Right	No	No	80	71	15
15	SOB	Bilateral	No	Yes	16.4	22	59.91	15	SOB	Bilateral	No	No	83	64	13
16	SOB	Bilateral	Yes	Yes	22.39	18	54.14	16	SOB	No	No	Yes	79	58	17.3
17	Chest pain	Left	No	Yes	29.7	52	44.7	17	SOB	No	Yes	No	107	66	11
18	SOB	Bilateral	No	Yes	28	25	44.6	18	SOB	Bilateral	No	Yes	71	94	4.4
19	SOB	No	No	Yes	46	37	42.7	19	SOB	Bilateral	No	Yes	86	75	3.7
20	SOB	Bilateral	No	Yes	39	44	42.8	20	No	No	No	No	85	45	14.7
21	Cough	Bilateral	No	Yes	38.98	46	46.27	21	SOB	No	Yes	No	76	50	31.2
22	SOB	Right	No	Yes	33	38	50.3	22	SOB	No	Yes	No	62	48	12.3
23	SOB	No	No	Yes	39	46	54.9	23	SOB	Right	No	No	30	67	15.4
24	SOB	Bilateral	Yes	Yes	32		58.9	24	SOB	No	No	No	78	60	4
25	SOB	Left	No	Yes	33	25	53.7	25	SOB	Bilateral	No	Yes	46	47	30.8
26	SOB	No	No	Yes	43.3	38.6	58.5	26	Cough	No	No	No	92	90	8.1
27	SOB	Bilateral	No	Yes	29	47	41.7	27	SOB	No	No	No	101	86	7.5
28	SOB	Left	No	Yes	28	24	55.3	28	SOB	No	No	No	87	101	2.8
29	SOB	No	No	Yes	44.9	48.2	52.8	29	SOB	Bilateral	No	No	69	66	24.4
30	SOB	No	No	Yes	45	27	34.3	30	SOB	No	No	No	72	52	20.1
31	SOB	No	No	Yes	49.7	42.5	33.8	31	SOB	No	No	No	97.7	79.7	2.9
32	SOB	Bilateral	No	Yes	43	51	65.9	32	Cough	No	No	Yes	95	60	5.6
33	SOB	No	No	Yes	39	22	49.8	33	SOB	Right	No	No	77	62	20.8
34	SOB	No	No	Yes	38	53	55	34	SOB	Left	No	No	49.8	34.2	21.4
35	SOB	No	No	Yes	49	25	36.6	35	SOB	No	No	No	66	31	14.4
36	SOB, cough	Left	No	Yes	53.1	38.2	60.5	36	SOB, cough	No	No	Yes	92	64	8.2
37	SOB	No	Yes	Yes	48	28	38.2	37	No	No	No	No	101.3	96.6	8.2
38	SOB	No	No	Yes	29	21	51.4	38	SOB	Left	No	Yes	50	40	35
39	SOB	No	No	Yes	41	39	38	39	Cough	No	No	No	78	89	2.9
40	SOB	No	No	Yes	35.4	26.2	69.9	40	SOB	No	No	No	83	80	5.3
41	SOB	Right	No	Yes	32	44	42.3	41	SOB	No	Yes	No	58	41	28.6
	SOB= shortness of breath
